# Supplementary material for: Design, Synthesis, and Biological Evaluation of N′-Phenylhydrazides as Potential Antifungal Agents
Source: Int J Mol Sci. 2023 Oct 12;24(20):15120. doi: 10.3390/ijms242015120 (PMC10606473; doi:10.3390/ijms242015120)
Supplement: Supplementary file 1 [file ijms-24-15120-s001.zip]

Archive with 1 entries (1 files):
- ijms-2580181-supplementary.pdf
